# Supplementary material for: Cannabigerol Modulates Cannabinoid Receptor Type 2 Expression in the Spinal Dorsal Horn and Attenuates Neuropathic Pain Models
Source: Pharmaceuticals (Basel). 2025 Oct 8;18(10):1508. doi: 10.3390/ph18101508 (PMC12567403; doi:10.3390/ph18101508)
Supplement: Supplementary file 1 [file pharmaceuticals-18-01508-s001.zip]

Archive with 1 entries (1 files):
- pharmaceuticals-3861955-supplementary.pdf
